# Supplementary material for: Effect of triage training on the knowledge application and practice improvement among the practicing nurses of the emergency departments of the National Referral Hospitals, 2018; a pre-post study in Asmara, Eritrea
Source: BMC Emerg Med. 2022 Dec 2;22:190. doi: 10.1186/s12873-022-00755-w (PMC9719223; doi:10.1186/s12873-022-00755-w)
Supplement: Supplementary file 4 — Additional file 4. [file 12873_2022_755_MOESM4_ESM.xlsx]

## Sheet: Sheet1
Participant code	101. Participant age	Age range (recatagorized)	102. Gender	103. Educational qualification	104. Place of Work	105. Total working expereince in years	106. Working experience in emergency department	Total working experience in years (recatagorized)	Working experience in emergency department (recatagorized)	107A. Certificate in emergency/critical care	107B. Certificate in critical care	107C. If other certificate specify	108. Have you ever been trained on emergency nursing care?	109. If yes to question 108,did the training include how to triage patients.	Pretraining knowledge 201. Definition of Triage?	Pretraining knowledge202A. What is the normal adult BP?	Pretraining knowledge 202B. What is the normal adult PR?	Pretraining knowledge 202C. What is the normal adult RR?	Pretraining knowledge 202D. What is the normal adult SpO2 ?	Pretraining knowledge 203A. How long should a red coded patient wait for treatment?	Pretraining knowledge 203B. How long should a yellow coded patient wait for treatment?	Pretraining knowledge 203C. How long should a green coded patient wait for treatment?	Pretraining knowledge 204. An adult patient, breathing with difficulty, RR of 8/min, SBP of 80 mmHg. (Priority 1)	Pretraining knowledge 205. Adult patient, fast breathing, coughing, RR of 40/min, To of 39oC. (Priority 2)	Pretraining knowledge 206. An adult patient, face burn, on severe pain. RR of 29, PR of 129/mins. (Priority 1)	Pretraining knowledge 207. Female pregnant, walking. Trauma, RR of 20/min, PR of 100/min, & SBP of 130mmHg. (Priority 3)	Pretraining knowledge 208. Adult patient, skin moderate pale, cool, & dry, reacts to voice, RR of 28/min, PR of 110/min, SBP of 90mmHg. (Priority 2)	Pretraining knowledge 209. Adult patient on stretcher, controlled bleeding, weak peripheral pulse RR of 20/min, PR of 100/min, SBP of 130mmHg. (Priority 3)	Pretraining knowledge 210. An adult patient with chest pain radiating to the left arm, walking, RR of 30/min, PR of 110/min, SBP of 90mmHg. (Priority 1)	Pretraining knowledge 211. An adult patient walking. Feeling discomfort. Headache. SBP 200mmHg. (Priority 3)	Pretraining Skill 1 : Is the nurse assigned for patient's triage?	Pretraining Skill 2 : If yes,,does the nurse actually triage patients.	Pretraining Skill 3a : Does the triage performance involve air way assesment	Pretraining Skill 3b : Does the triage performance involve respiratory status assesment	Pretraining Skill 3c : Does the triage performance involve circulatory status assesment	Pretraining Skill 4a : Does the respiratory statues assesment includes look for chest movement	Pretraining Skill 4b : Does the respiratory statues assesment includes listen for breathing sound	Pretraining Skill 4c : Does the respiratory statues assesment includes look for breathing pattern	Pretraining Skill 5a : Does circulatory status assesment includes blood pressure	Pretraining Skill 5b : Does circulatory status assesment includes pulse rate	Pretraining Skill 5c : Does circulatory status assesment includes skin/ mucous colour/ (pink/pale)	Pretraining Skill 5d : Does circulatory status assesment includes skin temperature (warm, hot,cold)	Pretraining Skill 5e : Does circulatory status assesment includes capillary refill time	Pretraining Skill 6 : Temperature measurnment	Pretraining Skill 7 : Pain assesment	Pretraining Skill 8 : Neurological assesment AVPU	Pretraining Skill 9 : Does the nurse document the triage.	Pretraining Skill 10 : Does re-assesment on regular basis of those patients who are waiting	Immediate post training knowledge 201. Definition of Triage?
O01	28	Less or equal to 30	Female	Associate Nurse	Orotta	8	2	Greater than 4	Less or equal to 4	No	No	No	No	No	Incorrect	Incorrect	Incorrect	Incorrect	Incorrect	Incorrect	Incorrect	Incorrect	Priority 1	Priority 1	Priority 2	Priority 3	Priority 3	Priority 3	Priority 1	Priority 2	Yes	Yes	Yes	No	No	No	No	No	Yes	Yes	No	No	No	No	No	No	No	No	Correct
O02	24	Less or equal to 30	Male	Nursing Diploma	Orotta	1	1	Less or equal to 4	Less or equal to 4	No	No	No	No	No	Incorrect	Incorrect	Incorrect	Incorrect	Incorrect	Incorrect	Incorrect	Incorrect	Priority 1	Priority 3	Priority 2	Priority 3	Priority 2	Priority 2	Priority 1	Priority 2	Yes	Yes	Yes	No	No	No	No	No	Yes	Yes	No	No	No	No	No	No	No	No	Correct
O03	32	Greater than 31	Male	Nursing Diploma	Orotta	8	3	Greater than 4	Less or equal to 4	No	No	No	No	No	Incorrect	Incorrect	Correct	Incorrect	Incorrect	Incorrect	Incorrect	Incorrect	Priority 1	Priority 2	Priority 1	Priority 2	Priority 1	Priority 2	Priority 1	Priority 3	Yes	Yes	Yes	No	No	No	No	No	Yes	Yes	No	No	No	No	No	No	No	No	Correct
O04	32	Greater than 31	Male	Nursing Diploma	Orotta	7	7	Greater than 4	Greater than 4	No	No	No	No	No	Incorrect	Incorrect	Incorrect	Incorrect	Incorrect	Incorrect	Incorrect	Incorrect	Priority 1	Priority 2	Priority 3	Priority 1	Priority 3	Priority 1	Priority 1	Priority 2	Yes	Yes	Yes	Yes	No	No	No	Yes	Yes	Yes	No	No	No	No	No	No	No	Yes	Correct
O05	28	Less or equal to 30	Male	Nursing Diploma	Orotta	4	4	Less or equal to 4	Less or equal to 4	Yes	No	No	No	Yes	Correct	Incorrect	Correct	Correct	Correct	Incorrect	Incorrect	Incorrect	Priority 1	Priority 1	Priority 1	Priority 3	Priority 2	Priority 2	Priority 1	Priority 1	Yes	Yes	Yes	No	No	No	No	No	Yes	Yes	No	No	No	No	No	No	No	Yes	Correct
O06	23	Less or equal to 30	Female	Nursing Diploma	Orotta	2	2	Less or equal to 4	Less or equal to 4	No	No	No	No	No	Correct	Correct	Correct	Incorrect	Incorrect	Incorrect	Incorrect	Incorrect	Priority 1	Priority 1	Priority 2	Priority 2	Priority 3	Priority 2	Priority 1	Priority 1	Yes	Yes	Yes	No	No	No	No	No	Yes	Yes	No	No	No	No	No	No	No	Yes	Correct
O07	22	Less or equal to 30	Male	Nursing Diploma	Orotta	1	1	Less or equal to 4	Less or equal to 4	No	No	No	No	No	Incorrect	Incorrect	Incorrect	Incorrect	Incorrect	Incorrect	Incorrect	Incorrect	Priority 1	Priority 2	Priority 1	Priority 3	Priority 2	Priority 1	Priority 2	Priority 2	Yes	Yes	Yes	No	No	No	No	No	Yes	Yes	No	No	No	No	No	No	No	No	Incorrect
O08	24	Less or equal to 30	Female	Nursing Diploma	Orotta	3	3	Less or equal to 4	Less or equal to 4	No	No	No	No	No	Incorrect	Incorrect	Incorrect	Incorrect	Incorrect	Incorrect	Incorrect	Incorrect	Priority 1	Priority 2	Priority 2	Priority 2	Priority 3	Priority 2	Priority 1	Priority 2	Yes	Yes	Yes	No	No	Yes	Yes	Yes	Yes	Yes	Yes	Yes	Yes	No	No	Yes	No	Yes	Correct
O09	45	Greater than 31	Male	Nursing Diploma	Orotta	16	1	Greater than 4	Less or equal to 4	No	No	No	No	No	Incorrect	Incorrect	Incorrect	Incorrect	Incorrect	Incorrect	Incorrect	Incorrect	Priority 1	Priority 2	Priority 1	Priority 3	Priority 3	Priority 3	Priority 1	Priority 1	Yes	Yes	Yes	No	No	No	No	No	Yes	Yes	No	No	No	No	No	No	No	Yes	Correct
O10	27	Less or equal to 30	Male	Nursing Diploma	Orotta	5	5	Greater than 4	Greater than 4	No	No	No	No	No	Incorrect	Incorrect	Correct	Incorrect	Incorrect	Incorrect	Incorrect	Incorrect	Priority 1	Priority 2	Priority 2	Priority 3	Priority 3	Priority 3	Priority 1	Priority 2	Yes	Yes	Yes	No	No	No	No	No	Yes	Yes	No	No	No	No	No	No	No	Yes	Incorrect
O11	23	Less or equal to 30	Female	Associate Nurse	Orotta	4	4	Less or equal to 4	Less or equal to 4	No	No	No	No	No	Incorrect	Incorrect	Correct	Incorrect	Incorrect	Incorrect	Incorrect	Incorrect	Priority 1	Priority 2	Priority 2	Priority 2	Priority 2	Priority 1	Priority 1	Priority 2	Yes	Yes	Yes	Yes	No	Yes	Yes	Yes	Yes	Yes	No	No	No	No	No	No	No	Yes	Correct
O12	30	Less or equal to 30	Female	Nursing Diploma	Orotta	8	2	Greater than 4	Less or equal to 4	No	Yes	No	No	Yes	Correct	Incorrect	Correct	Correct	Incorrect	Incorrect	Incorrect	Incorrect	Priority 1	Priority 1	Priority 1	Priority 3	Priority 2	Priority 2	Priority 1	Priority 1	Yes	Yes	Yes	No	No	No	No	No	Yes	Yes	No	No	No	No	No	No	No	Yes	Correct
O13	24	Less or equal to 30	Male	Nursing Diploma	Orotta	3	3	Less or equal to 4	Less or equal to 4	No	No	No	No	No	Correct	Incorrect	Correct	Correct	Correct	Incorrect	Incorrect	Incorrect	Priority 1	Priority 1	Priority 1	Priority 2	Priority 1	Priority 1	Priority 1	Priority 2	Yes	Yes	Yes	No	No	No	No	No	Yes	Yes	No	No	No	No	No	No	No	No	Correct
O14	22	Less or equal to 30	Female	Nursing Diploma	Orotta	1	1	Less or equal to 4	Less or equal to 4	No	No	No	No	No	Incorrect	Incorrect	Correct	Correct	Incorrect	Correct	Correct	Correct	Priority 1	Priority 1	Priority 2	Priority 3	Priority 3	Priority 2	Priority 1	Priority 1	Yes	Yes	Yes	No	No	No	No	No	Yes	Yes	No	No	No	No	No	No	No	No	Correct
O15	33	Greater than 31	Male	Associate Nurse	Orotta	11	11	Greater than 4	Greater than 4	Yes	Yes	Yes	Yes	Yes	Correct	Incorrect	Correct	Incorrect	Incorrect	Correct	Correct	Correct	Priority 1	Priority 2	Priority 2	Priority 3	Priority 2	Priority 2	Priority 1	Priority 2	Yes	Yes	Yes	Yes	Yes	No	No	No	Yes	Yes	No	No	No	No	No	No	No	Yes	Correct
H01	26	Less or equal to 30	Male	Nursing Diploma	Halibet	3	3	Less or equal to 4	Less or equal to 4	No	No	No	No	No	Incorrect	Incorrect	Correct	Incorrect	Correct	Incorrect	Incorrect	Incorrect	Priority 1	Priority 2	Priority 2	Priority 3	Priority 3	Priority 1	Priority 1	Priority 1																			Correct
H02	29	Less or equal to 30	Male	Nursing Diploma	Halibet	7	7	Greater than 4	Greater than 4	Yes	No	No	Yes	Yes	Correct	Incorrect	Correct	Incorrect	Correct	Correct	Correct	Correct	Priority 1	Priority 1	Priority 2	Priority 3	Priority 2	Priority 3	Priority 1	Priority 1																			Correct
H03	55	Greater than 31	Male	Associate Nurse	Halibet	35	6	Greater than 4	Greater than 4	Yes	Yes	Yes	Yes	Yes	Incorrect	Incorrect	Incorrect	Incorrect	Correct	Correct	Correct	Correct	Priority 1	Priority 1	Priority 1	Priority 3	Priority 2	Priority 3	Priority 2	Priority 2																			Correct
H04	55	Greater than 31	Male	Nursing Diploma	Halibet	35	4	Greater than 4	Less or equal to 4	No	No	No	Yes	Yes	Correct	Incorrect	Incorrect	Correct	Correct	Correct	Correct	Correct	Priority 2	Priority 1	Priority 1	Priority 2	Priority 3	Priority 2	Priority 2	Priority 2																			Correct
H05	52	Greater than 31	Female	Associate Nurse	Halibet	32	6	Greater than 4	Greater than 4	No	No	No	No	No	Incorrect	Incorrect	Incorrect	Incorrect	Incorrect	Correct	Incorrect	Incorrect	Priority 1	Priority 1	Priority 3	Priority 2	Priority 3	Priority 2	Priority 3	Priority 1																			Correct
H06	25	Less or equal to 30	Male	Nursing Diploma	Halibet	6	2	Greater than 4	Less or equal to 4	No	Yes	No	Yes	Yes	Correct	Incorrect	Incorrect	Incorrect	Incorrect	Correct	Correct	Incorrect	Priority 1	Priority 1	Priority 1	Priority 1	Priority 3	Priority 1	Priority 1	Priority 3																			Correct
H07	24	Less or equal to 30	Male	Nursing Diploma	Halibet	2	2	Less or equal to 4	Less or equal to 4	No	No	No	No	No	Correct	Incorrect	Correct	Correct	Incorrect	Correct	Correct	Correct	Priority 1	Priority 2	Priority 1	Priority 2	Priority 1	Priority 2	Priority 1	Priority 2																			Correct
H08	50	Greater than 31	Male	Nursing Diploma	Halibet	26	3	Greater than 4	Less or equal to 4	No	No	No	No	No	Correct	Incorrect	Incorrect	Incorrect	Correct	Incorrect	Incorrect	Incorrect	Priority 1	Priority 2	Priority 1	Priority 3	Priority 3	Priority 2	Priority 2	Priority 1																			Correct
H09	27	Less or equal to 30	Male	Associate Nurse	Halibet	8	3	Greater than 4	Less or equal to 4	No	Yes	No	Yes	Yes	Correct	Incorrect	Incorrect	Incorrect	Incorrect	Correct	Incorrect	Incorrect	Priority 2	Priority 1	Priority 1	Priority 1	Priority 2	Priority 2	Priority 2	Priority 3																			Incorrect
H10	28	Less or equal to 30	Male	Nursing Diploma	Halibet	5	5	Greater than 4	Greater than 4	No	No	No	No	No	Incorrect	Incorrect	Incorrect	Incorrect	Incorrect	Incorrect	Incorrect	Incorrect	Priority 1	Priority 2	Priority 3	Priority 3	Priority 2	Priority 2	Priority 2	Priority 1																			Correct
H11	25	Less or equal to 30	Male	Associate Nurse	Halibet	4	4	Less or equal to 4	Less or equal to 4	No	No	No	No	No	Incorrect	Incorrect	Correct	Correct	Incorrect	Incorrect	Incorrect	Incorrect	Priority 1	Priority 2	Priority 1	Priority 1	Priority 2	Priority 2	Priority 1	Priority 3																			Correct
H12	26	Less or equal to 30	Male	Associate Nurse	Halibet	4	4	Less or equal to 4	Less or equal to 4	No	No	No	No	No	Incorrect	Incorrect	Incorrect	Incorrect	Incorrect	Incorrect	Incorrect	Incorrect	Priority 1	Priority 2	Priority 1	Priority 1	Priority 2	Priority 3	Priority 1	Priority 1																			Correct
H13	22	Less or equal to 30	Female	Associate Nurse	Halibet	1	1	Less or equal to 4	Less or equal to 4	No	No	No	No	No	Incorrect	Incorrect	Correct	Incorrect	Incorrect	Incorrect	Incorrect	Incorrect	Priority 1	Priority 3	Priority 3	Priority 2	Priority 1	Priority 2	Priority 1	Priority 2																			Correct
H14	34	Greater than 31	Male	Nursing Degree	Halibet	8	1	Greater than 4	Less or equal to 4	No	No	No	No	No	Correct	Correct	Incorrect	Incorrect	Correct	Incorrect	Incorrect	Incorrect	Priority 1	Priority 1	Priority 2	Priority 2	Priority 1	Priority 3	Priority 1	Priority 2																			Correct
H15	26	Less or equal to 30	Female	Nursing Degree	Halibet	4	4	Less or equal to 4	Less or equal to 4	No	No	No	No	No	Correct	Incorrect	Correct	Correct	Correct	Correct	Correct	Incorrect	Priority 1	Priority 1	Priority 1	Priority 1	Priority 1	Priority 2	Priority 1	Priority 1																			Correct
H16	33	Greater than 31	Male	Nursing Degree	Halibet	8	3	Greater than 4	Less or equal to 4	No	No	No	No	No	Correct	Correct	Incorrect	Incorrect	Incorrect	Correct	Correct	Incorrect	Priority 1	Priority 1	Priority 2	Priority 2	Priority 3	Priority 2	Priority 3	Priority 1																			Correct
[truncated: 49 more columns]
