# Supplementary material for: Effect of triage training on the knowledge application and practice improvement among the practicing nurses of the emergency departments of the National Referral Hospitals, 2018; a pre-post study in Asmara, Eritrea
Source: BMC Emerg Med. 2022 Dec 2;22:190. doi: 10.1186/s12873-022-00755-w (PMC9719223; doi:10.1186/s12873-022-00755-w)
Supplement: Supplementary file 5 — Additional file 5. [file 12873_2022_755_MOESM5_ESM.xlsx]

## Sheet: Sheet1
	Descriptive analysis of socio-demographic and background characterstics
	Frequency Tables
	Age recategorized into two
			Frequency	Percent	Valid Percent	Cumulative Percent
	Valid	Less or equal to 30	21	67.7419	67.7419	67.7419
		Greater than 31	10	32.2581	32.2581	100
		Total	31	100	100
	102. Gender of the respondent
			Frequency	Percent	Valid Percent	Cumulative Percent
	Valid	Male	22	70.9677	70.9677	70.9677
		Female	9	29.0323	29.0323	100
		Total	31	100	100
	103. Educational qualification
			Frequency	Percent	Valid Percent	Cumulative Percent
	Valid	Associate Nurse	9	29.0323	29.0323	29.0323
		Nursing Diploma	19	61.2903	61.2903	90.3226
		Nursing Degree	3	9.67742	9.67742	100
		Total	31	100	100
	104.Place of work
			Frequency	Percent	Valid Percent	Cumulative Percent
	Valid	Halibet	16	51.6129	51.6129	51.6129
		Orotta	15	48.3871	48.3871	100
		Total	31	100	100
	Total working experience in years (recatagorized)
			Frequency	Percent	Valid Percent	Cumulative Percent
	Valid	Less or equal to 4	14	45.1613	45.1613	45.1613
		Greater than 4	17	54.8387	54.8387	100
		Total	31	100	100
	Working experience in emergency department years (recatagorized)
			Frequency	Percent	Valid Percent	Cumulative Percent
	Valid	Less or equal to 4	24	77.4194	77.4194	77.4194
		Greater than 4	7	22.5806	22.5806	100
		Total	31	100	100
	107. A, certificate in emergency/critical care
			Frequency	Percent	Valid Percent	Cumulative Percent
	Valid	No	27	87.0968	87.0968	87.0968
		Yes	4	12.9032	12.9032	100
		Total	31	100	100
	107. B, certificate in critical care
			Frequency	Percent	Valid Percent	Cumulative Percent
	Valid	No	26	83.871	83.871	83.871
		Yes	5	16.129	16.129	100
		Total	31	100	100
	107.C. if other certificate specify
			Frequency	Percent	Valid Percent	Cumulative Percent
	Valid	No	29	93.5484	93.5484	93.5484
		Yes	2	6.45161	6.45161	100
		Total	31	100	100
	108. Have you ever been trained on emergency nursing care?.
			Frequency	Percent	Valid Percent	Cumulative Percent
	Valid	No	25	80.6452	80.6452	80.6452
		Yes	6	19.3548	19.3548	100
		Total	31	100	100
	109. If you yes to question 108, did the training include how to triage patients.
			Frequency	Percent	Valid Percent	Cumulative Percent
	Valid	No	23	74.1935	74.1935	74.1935
		Yes	8	25.8065	25.8065	100
		Total	31	100	100
	Explore
	Case Processing Summary
		Cases
		Valid		Missing		Total
		N	Percent	N	Percent	N	Percent
	101. Age of the respondent	31	1	0	0	31	1
	105.Total overall job experience in years	31	1	0	0	31	1
	106. Experience in ED	31	1	0	0	31	1
	Descriptives
				Statistic	Std. Error
	101. Age of the respondent	Mean		30.7742	1.77964
		95% Confidence Interval for Mean	Lower Bound	27.1397
			Upper Bound	34.4087
		5% Trimmed Mean		29.9158
		Median		27
		Variance		98.1806
		Std. Deviation		9.90861
		Minimum		22
		Maximum		55
		Range		33
		Interquartile Range		9
		Skewness		1.57294	0.420536
		Kurtosis		1.35355	0.820803
	105.Total overall job experience in years	Mean		8.70968	1.75438
		95% Confidence Interval for Mean	Lower Bound	5.12676
			Upper Bound	12.2926
		5% Trimmed Mean		7.67742
		Median		5
		Variance		95.4129
		Std. Deviation		9.76795
		Minimum		1
		Maximum		35
		Range		34
		Interquartile Range		5
		Skewness		1.94576	0.420536
		Kurtosis		2.78625	0.820803
	106. Experience in ED	Mean		3.48387	0.401264
		95% Confidence Interval for Mean	Lower Bound	2.66438
			Upper Bound	4.30336
		5% Trimmed Mean		3.28315
		Median		3
		Variance		4.9914
		Std. Deviation		2.23414
		Minimum		1
		Maximum		11
		Range		10
		Interquartile Range		2
		Skewness		1.4127	0.420536
		Kurtosis		2.95344	0.820803
