# Supplementary material for: Effect of triage training on the knowledge application and practice improvement among the practicing nurses of the emergency departments of the National Referral Hospitals, 2018; a pre-post study in Asmara, Eritrea
Source: BMC Emerg Med. 2022 Dec 2;22:190. doi: 10.1186/s12873-022-00755-w (PMC9719223; doi:10.1186/s12873-022-00755-w)
Supplement: Supplementary file 6 — Additional file 6. [file 12873_2022_755_MOESM6_ESM.xlsx]

## Sheet: Sheet1
Descriptive analysis of knowledge items at pre, immediate post and three months after training
	Statistics
			For all values
	N	Valid	31
		Missing	0
	Frequency Tables
	Pretraining knowledge 201. Definition of Triage?
			Frequency	Percent	Valid Percent	Cumulative Percent
	Valid	Incorrect	17	54.8387	54.8387	54.8387
		Correct	14	45.1613	45.1613	100
		Total	31	100	100
	Pretraining knowledge202A. What is the normal adult BP?
			Frequency	Percent	Valid Percent	Cumulative Percent
	Valid	Incorrect	28	90.3226	90.3226	90.3226
		Correct	3	9.67742	9.67742	100
		Total	31	100	100
	Pretraining knowledge 202B. What is the normal adult PR?
			Frequency	Percent	Valid Percent	Cumulative Percent
	Valid	Incorrect	16	51.6129	51.6129	51.6129
		Correct	15	48.3871	48.3871	100
		Total	31	100	100
	Pretraining knowledge 202C. What is the normal adult RR?
			Frequency	Percent	Valid Percent	Cumulative Percent
	Valid	Incorrect	23	74.1935	74.1935	74.1935
		Correct	8	25.8065	25.8065	100
		Total	31	100	100
	Pretraining knowledge 202D. What is the normal adult SpO2?
			Frequency	Percent	Valid Percent	Cumulative Percent
	Valid	Incorrect	22	70.9677	70.9677	70.9677
		Correct	9	29.0323	29.0323	100
		Total	31	100	100
	Pretraining knowledge 203A. How long should a red coded patient wait for treatment?
			Frequency	Percent	Valid Percent	Cumulative Percent
	Valid	Incorrect	20	64.5161	64.5161	64.5161
		Correct	11	35.4839	35.4839	100
		Total	31	100	100
	Pretraining knowledge 203B. How long should a yellow coded patient wait for treatment?
			Frequency	Percent	Valid Percent	Cumulative Percent
	Valid	Incorrect	22	70.9677	70.9677	70.9677
		Correct	9	29.0323	29.0323	100
		Total	31	100	100
	Pretraining knowledge 203C. How long should a green coded patient wait for treatment?
			Frequency	Percent	Valid Percent	Cumulative Percent
	Valid	Incorrect	25	80.6452	80.6452	80.6452
		Correct	6	19.3548	19.3548	100
		Total	31	100	100
	Pretraining knowledge 204. An adult patient, breathing with difficulty, RR of 8/min, SBP of 80 mmHg. (Priority 1)
			Frequency	Percent	Valid Percent	Cumulative Percent
	Valid	Incorrect	2	6.45161	6.45161	6.45161
		Correct	29	93.5484	93.5484	100
		Total	31	100	100
	Pretraining knowledge 205. Adult patient, fast breathing, coughing, RR of 40/min, To of 39oC. (Priority 2)
			Frequency	Percent	Valid Percent	Cumulative Percent
	Valid	Incorrect	17	54.8387	54.8387	54.8387
		Correct	14	45.1613	45.1613	100
		Total	31	100	100
	Pretraining knowledge 206. An adult patient, face burn, on severe pain. RR of 29, PR of 129/mins. (Priority 1)
			Frequency	Percent	Valid Percent	Cumulative Percent
	Valid	Incorrect	16	51.6129	51.6129	51.6129
		Correct	15	48.3871	48.3871	100
		Total	31	100	100
	Pretraining knowledge 207. Female pregnant, walking. Trauma, RR of 20/min, PR of 100/min, & SBP of 130mmHg. (Prioirty 3)
			Frequency	Percent	Valid Percent	Cumulative Percent
	Valid	Incorrect	17	54.8387	54.8387	54.8387
		Correct	14	45.1613	45.1613	100
		Total	31	100	100
	Pretraining knowledge 208. Adult patient, skin moderate pale, cool, & dry, reacts to voice, RR of 28/min, PR of 110/min, SBP of 90mmHg. (Priority 2)
			Frequency	Percent	Valid Percent	Cumulative Percent
	Valid	Incorrect	19	61.2903	61.2903	61.2903
		Correct	12	38.7097	38.7097	100
		Total	31	100	100
	Pretraining knowledge 209. Adult patient on stretcher, controlled bleeding, weak peripheral pulse RR of 20/min, PR of 100/min, SBP of 130mmHg. (Priority 3)
			Frequency	Percent	Valid Percent	Cumulative Percent
	Valid	Incorrect	24	77.4194	77.4194	77.4194
		Correct	7	22.5806	22.5806	100
		Total	31	100	100
	Pretraining knowledge 210. An adult patient with chest pain radiating to the left arm, walking, RR of 30/min, PR of 110/min, SBP of 90mmHg. (Priority 1)
			Frequency	Percent	Valid Percent	Cumulative Percent
	Valid	Incorrect	8	25.8065	25.8065	25.8065
		Correct	23	74.1935	74.1935	100
		Total	31	100	100
	Pretraining knowledge 211. An adult patient walking. Feeling discomfort. Headache. SBP 200mmHg. (Priority 3)
			Frequency	Percent	Valid Percent	Cumulative Percent
	Valid	Incorrect	27	87.0968	87.0968	87.0968
		Correct	4	12.9032	12.9032	100
		Total	31	100	100
	Immediate post training knowledge 201. Definition of Triage?
			Frequency	Percent	Valid Percent	Cumulative Percent
	Valid	Incorrect	3	9.67742	9.67742	9.67742
		Correct	28	90.3226	90.3226	100
		Total	31	100	100
	Immediate post training knowledge 202A. What is the normal adult blood pressure
			Frequency	Percent	Valid Percent	Cumulative Percent
	Valid	Incorrect	18	58.0645	58.0645	58.0645
		Correct	13	41.9355	41.9355	100
		Total	31	100	100
	Immediate post training knowledge 202B. What is the normal adult pulse rate?
			Frequency	Percent	Valid Percent	Cumulative Percent
	Valid	Incorrect	9	29.0323	29.0323	29.0323
		Correct	22	70.9677	70.9677	100
		Total	31	100	100
	Immediate post training knowledge 202C. What is the normal adult respiratory rate?
			Frequency	Percent	Valid Percent	Cumulative Percent
	Valid	Incorrect	17	54.8387	54.8387	54.8387
		Correct	14	45.1613	45.1613	100
		Total	31	100	100
	Immediate post training knowledge 202D. What is the normal adult SpO2
			Frequency	Percent	Valid Percent	Cumulative Percent
	Valid	Incorrect	6	19.3548	19.3548	19.3548
		Correct	25	80.6452	80.6452	100
		Total	31	100	100
	Immediate post training knowledge 203A. How long should a red coded patient wait for treatment?
			Frequency	Percent	Valid Percent	Cumulative Percent
	Valid	Correct	31	100	100	100
	Immediate post training knowledge 203B. How long should a yellow coded patient wait for treatment?
			Frequency	Percent	Valid Percent	Cumulative Percent
	Valid	Correct	31	100	100	100
	Immediate post training knowledge 203C. How long should a green coded patient wait for treatment?
			Frequency	Percent	Valid Percent	Cumulative Percent
	Valid	Correct	31	100	100	100
	Immediate post training knowledge 204. An adult patient, breathing with difficulty, RR of 8/min, SBP of 80 mmHg. (Priority 1)
			Frequency	Percent	Valid Percent	Cumulative Percent
	Valid	Incorrect	5	16.129	16.129	16.129
		Correct	26	83.871	83.871	100
		Total	31	100	100
	Immediate post training knowledge 205. Adult patient, fast breathing, coughing, RR of 40/min, To of 39oC. (Priority 2)
			Frequency	Percent	Valid Percent	Cumulative Percent
	Valid	Incorrect	14	45.1613	45.1613	45.1613
		Correct	17	54.8387	54.8387	100
		Total	31	100	100
	Immediate post training knowledge 206. An adult patient, face burn, on severe pain. respirations of 29, pulse rate of 129/minutes. (Priority 1)
			Frequency	Percent	Valid Percent	Cumulative Percent
	Valid	Incorrect	15	48.3871	48.3871	48.3871
		Correct	16	51.6129	51.6129	100
		Total	31	100	100
	Immediate post training knowledge 207. Female pregnant, walking. Trauma, RR of 20/min, PR of 100/min, & SBP of 130mmHg. (Priority 3)
			Frequency	Percent	Valid Percent	Cumulative Percent
	Valid	Incorrect	13	41.9355	41.9355	41.9355
		Correct	18	58.0645	58.0645	100
		Total	31	100	100
	Immediate post training knowledge 208. Adult patient, skin moderate pale, cool, & dry, reacts to voice, RR of 28/min, PR of 110/min, SBP of 90mmHg. (Priority 2)
			Frequency	Percent	Valid Percent	Cumulative Percent
	Valid	Incorrect	20	64.5161	64.5161	64.5161
		Correct	11	35.4839	35.4839	100
		Total	31	100	100
	Immediate post training knowledge 209. Adult patient on stretcher, controlled bleeding, weak peripheral pulse RR of 20/min, PR of 100/min, SBP of 130mmHg. (Priority 3)
			Frequency	Percent	Valid Percent	Cumulative Percent
	Valid	Incorrect	20	64.5161	64.5161	64.5161
		Correct	11	35.4839	35.4839	100
		Total	31	100	100
	Immediate post training knowledge 210. An adult patient with chest pain radiating to the left arm, walking, RR of 30/min, PR of 110/min, SBP of 90mmHg. (Priority 1)
			Frequency	Percent	Valid Percent	Cumulative Percent
	Valid	Incorrect	2	6.45161	6.45161	6.45161
		Correct	29	93.5484	93.5484	100
		Total	31	100	100
	Immediate post training knowledge 211. An adult patient walking. Feeling discomfort. Headache. SBP 200mmHg. (Priority 3)
			Frequency	Percent	Valid Percent	Cumulative Percent
	Valid	Incorrect	27	87.0968	87.0968	87.0968
		Correct	4	12.9032	12.9032	100
		Total	31	100	100
	Three months post training Knowledge 201. Definition of Triage?
			Frequency	Percent	Valid Percent	Cumulative Percent
	Valid	Incorrect	2	6.45161	6.45161	6.45161
		Correct	29	93.5484	93.5484	100
		Total	31	100	100
	Three months post training Knowledge 202A. What is the normal adult blood pressure
			Frequency	Percent	Valid Percent	Cumulative Percent
	Valid	Incorrect	15	48.3871	48.3871	48.3871
		Correct	16	51.6129	51.6129	100
		Total	31	100	100
	Three months post training Knowledge 202B. What is the normal adult pulse rate?
			Frequency	Percent	Valid Percent	Cumulative Percent
	Valid	Incorrect	5	16.129	16.129	16.129
		Correct	26	83.871	83.871	100
		Total	31	100	100
	Three months post training Knowledge 202C. What is the normal adult respiratory rate?
			Frequency	Percent	Valid Percent	Cumulative Percent
	Valid	Incorrect	5	16.129	16.129	16.129
		Correct	26	83.871	83.871	100
		Total	31	100	100
	Three months post training Knowledge 202D. What is the normal adult SpO2
			Frequency	Percent	Valid Percent	Cumulative Percent
	Valid	Incorrect	9	29.0323	29.0323	29.0323
		Correct	22	70.9677	70.9677	100
		Total	31	100	100
	Three months post training Knowledge 203A. How long should a red coded patient wait for treatment?
			Frequency	Percent	Valid Percent	Cumulative Percent
	Valid	Incorrect	15	48.3871	48.3871	48.3871
		Correct	16	51.6129	51.6129	100
		Total	31	100	100
	Three months post training Knowledge 203B. How long should a yellow coded patient wait for treatment?
			Frequency	Percent	Valid Percent	Cumulative Percent
	Valid	Incorrect	15	48.3871	48.3871	48.3871
		Correct	16	51.6129	51.6129	100
		Total	31	100	100
	Three months post training Knowledge 203C. How long should a green coded patient wait for treatment?
			Frequency	Percent	Valid Percent	Cumulative Percent
	Valid	Incorrect	16	51.6129	51.6129	51.6129
		Correct	15	48.3871	48.3871	100
		Total	31	100	100
	Three months post training Knowledge 204. An adult patient, breathing with difficulty, RR of 8/min, SBP of 80 mmHg. (Priority 1)
			Frequency	Percent	Valid Percent	Cumulative Percent
	Valid	Incorrect	8	25.8065	25.8065	25.8065
		Correct	23	74.1935	74.1935	100
		Total	31	100	100
	Three months post training Knowledge 205. Adult patient, fast breathing, coughing, RR of 40/min, To of 39oC. (Priority 2)
			Frequency	Percent	Valid Percent	Cumulative Percent
	Valid	Incorrect	17	54.8387	54.8387	54.8387
		Correct	14	45.1613	45.1613	100
		Total	31	100	100
	Three months post training Knowledge 206. An adult patient, face burn, on severe pain. respirations of 29, pulse rate of 129/minutes. (Priority 1)
			Frequency	Percent	Valid Percent	Cumulative Percent
	Valid	Incorrect	7	22.5806	22.5806	22.5806
		Correct	24	77.4194	77.4194	100
		Total	31	100	100
	Three months post training Knowledge 207. Female pregnant, walking. Trauma, RR of 20/min, PR of 100/min, & SBP of 130mmHg. (Priority 3)
			Frequency	Percent	Valid Percent	Cumulative Percent
	Valid	Incorrect	21	67.7419	67.7419	67.7419
		Correct	10	32.2581	32.2581	100
		Total	31	100	100
	Three months post training Knowledge 208. Adult patient, skin moderate pale, cool, & dry, reacts to voice, RR of 28/min, PR of 110/min, SBP of 90mmHg. (Priority 2)
			Frequency	Percent	Valid Percent	Cumulative Percent
	Valid	Incorrect	16	51.6129	51.6129	51.6129
		Correct	15	48.3871	48.3871	100
		Total	31	100	100
	Three months post training Knowledge 209. Adult patient on stretcher, controlled bleeding, weak peripheral pulse RR of 20/min, PR of 100/min, SBP of 130mmHg (Priority 3)
			Frequency	Percent	Valid Percent	Cumulative Percent
	Valid	Incorrect	24	77.4194	77.4194	77.4194
		Correct	7	22.5806	22.5806	100
		Total	31	100	100
	Three months post training Knowledge 210. An adult patient with chest pain radiating to the left arm, walking, RR of 30/min, PR of 110/min, SBP of 90mmHg. (Priority 1)
			Frequency	Percent	Valid Percent	Cumulative Percent
	Valid	Incorrect	3	9.67742	9.67742	9.67742
		Correct	28	90.3226	90.3226	100
		Total	31	100	100
	Three months post training Knowledge 211. An adult patient walking. Feeling discomfort. Headache. SBP 200mmHg. (Priority 3)
			Frequency	Percent	Valid Percent	Cumulative Percent
	Valid	Incorrect	27	87.0968	87.0968	87.0968
		Correct	4	12.9032	12.9032	100
		Total	31	100	100
