# Supplementary material for: Effect of triage training on the knowledge application and practice improvement among the practicing nurses of the emergency departments of the National Referral Hospitals, 2018; a pre-post study in Asmara, Eritrea
Source: BMC Emerg Med. 2022 Dec 2;22:190. doi: 10.1186/s12873-022-00755-w (PMC9719223; doi:10.1186/s12873-022-00755-w)
Supplement: Supplementary file 7 — Additional file7. [file 12873_2022_755_MOESM7_ESM.xlsx]

## Sheet: Sheet1
	Descriptive analysis of skill items at pre and three months after training
	Frequency Tables
	Pretraining Skill 1 : Is the nurse assigned for patient's triage?
			Frequency	Percent	Valid Percent	Cumulative Percent
	Valid	Yes	15	100	100	100
	Pretraining Skill 2 : If yes,,does the nurse actually triage patients.
			Frequency	Percent	Valid Percent	Cumulative Percent
	Valid	Yes	15	100	100	100
	Pretraining Skill 3a : Does the triage performance involve air way assesment
			Frequency	Percent	Valid Percent	Cumulative Percent
	Valid	Yes	15	100	100	100
	Pretraining Skill 3b : Does the triage performance involve respiratory status assesment
			Frequency	Percent	Valid Percent	Cumulative Percent
	Valid	No	12	80	80	80
		Yes	3	20	20	100
		Total	15	100	100
	Pretraining Skill 3c : Does the triage performance involve circulatory status assesment
			Frequency	Percent	Valid Percent	Cumulative Percent
	Valid	No	14	93.3333	93.3333	93.3333
		Yes	1	6.66667	6.66667	100
		Total	15	100	100
	Pretraining Skill 4a : Does the respiratory statues assesment includes look for chest movement
			Frequency	Percent	Valid Percent	Cumulative Percent
	Valid	No	13	86.6667	86.6667	86.6667
		Yes	2	13.3333	13.3333	100
		Total	15	100	100
	Pretraining Skill 4b : Does the respiratory statues assesment includes listen for breathing sound
			Frequency	Percent	Valid Percent	Cumulative Percent
	Valid	No	13	86.6667	86.6667	86.6667
		Yes	2	13.3333	13.3333	100
		Total	15	100	100
	Pretraining Skill 4c : Does the respiratory statues assesment includes look for breathing pattern
			Frequency	Percent	Valid Percent	Cumulative Percent
	Valid	No	12	80	80	80
		Yes	3	20	20	100
		Total	15	100	100
	Pretraining Skill 5a : Does circulatory status assesment includes blood pressure
			Frequency	Percent	Valid Percent	Cumulative Percent
	Valid	Yes	15	100	100	100
	Pretraining Skill 5b : Does circulatory status assesment includes pulse rate
			Frequency	Percent	Valid Percent	Cumulative Percent
	Valid	Yes	15	100	100	100
	Pretraining Skill 5c : Does circulatory status assesment includes skin/ mucous colour/ (pink/pale)
			Frequency	Percent	Valid Percent	Cumulative Percent
	Valid	No	14	93.3333	93.3333	93.3333
		Yes	1	6.66667	6.66667	100
		Total	15	100	100
	Pretraining Skill 5d : Does circulatory status assesment includes skin temperature (warm, hot,cold)
			Frequency	Percent	Valid Percent	Cumulative Percent
	Valid	No	14	93.3333	93.3333	93.3333
		Yes	1	6.66667	6.66667	100
		Total	15	100	100
	Pretraining Skill 5e : Does circulatory status assesment includes capillary refill time
			Frequency	Percent	Valid Percent	Cumulative Percent
	Valid	No	14	93.3333	93.3333	93.3333
		Yes	1	6.66667	6.66667	100
		Total	15	100	100
	Pretraining Skill 6 : Temperature measurnment
			Frequency	Percent	Valid Percent	Cumulative Percent
	Valid	No	15	100	100	100
	Pretraining Skill 7 : Pain assesment
			Frequency	Percent	Valid Percent	Cumulative Percent
	Valid	No	15	100	100	100
	Pretraining Skill 8 : Neurological assesment AVPU
			Frequency	Percent	Valid Percent	Cumulative Percent
	Valid	No	14	93.3333	93.3333	93.3333
		Yes	1	6.66667	6.66667	100
		Total	15	100	100
	Pretraining Skill 9 : Does the nurse document the triage
			Frequency	Percent	Valid Percent	Cumulative Percent
	Valid	No	15	100	100	100
	Pretraining Skill 10 : Does re-assesment on regular basis of those patients who are waiting
			Frequency	Percent	Valid Percent	Cumulative Percent
	Valid	No	6	40	40	40
		Yes	9	60	60	100
		Total	15	100	100
	Three months post training Skill 1 : Is the nurse assigned for patient's triage?
			Frequency	Percent	Valid Percent	Cumulative Percent
	Valid	Yes	15	100	100	100
	Three months post training Skill 2 : If yes,,does the nurse actually triage patients.
			Frequency	Percent	Valid Percent	Cumulative Percent
	Valid	No	2	13.3333	13.3333	13.3333
		Yes	13	86.6667	86.6667	100
		Total	15	100	100
	Three months post training Skill 3a : Does the triage performance involve air way assesment
			Frequency	Percent	Valid Percent	Cumulative Percent
	Valid	No	3	20	20	20
		Yes	12	80	80	100
		Total	15	100	100
	Three months post training Skill 3b : Does the triage performance involve respiratory status assesment
			Frequency	Percent	Valid Percent	Cumulative Percent
	Valid	No	10	66.6667	66.6667	66.6667
		Yes	5	33.3333	33.3333	100
		Total	15	100	100
	Three months post training Skill 3c : Does the triage performance involve circulatory status assesment
			Frequency	Percent	Valid Percent	Cumulative Percent
	Valid	No	7	46.6667	46.6667	46.6667
		Yes	8	53.3333	53.3333	100
		Total	15	100	100
	Three months post training Skill 4a : Does the respiratory statues assesment includes look for chest movement
			Frequency	Percent	Valid Percent	Cumulative Percent
	Valid	No	12	80	80	80
		Yes	3	20	20	100
		Total	15	100	100
	Three months post training Skill 4b : Does the respiratory statues assesment includes listen for breathing sound
			Frequency	Percent	Valid Percent	Cumulative Percent
	Valid	No	12	80	80	80
		Yes	3	20	20	100
		Total	15	100	100
	Three months post training Skill 4c : Does the respiratory statues assesment includes look for breathing pattern
			Frequency	Percent	Valid Percent	Cumulative Percent
	Valid	No	10	66.6667	66.6667	66.6667
		Yes	5	33.3333	33.3333	100
		Total	15	100	100
	Three months post training Skill 5a : Does circulatory status assesment includes blood pressure
			Frequency	Percent	Valid Percent	Cumulative Percent
	Valid	Yes	15	100	100	100
	Three months post training Skill 5b : Does circulatory status assesment includes pulse rate
			Frequency	Percent	Valid Percent	Cumulative Percent
	Valid	No	4	26.6667	26.6667	26.6667
		Yes	11	73.3333	73.3333	100
		Total	15	100	100
	Three months post training Skill 5c : Does circulatory status assesment includes skin/ mucous colour/ (pink/pale)
			Frequency	Percent	Valid Percent	Cumulative Percent
	Valid	No	14	93.3333	93.3333	93.3333
		Yes	1	6.66667	6.66667	100
		Total	15	100	100
	Three months post training Skill 5d : Does circulatory status assesment includes skin temperature (warm, hot,cold)
			Frequency	Percent	Valid Percent	Cumulative Percent
	Valid	No	14	93.3333	93.3333	93.3333
		Yes	1	6.66667	6.66667	100
		Total	15	100	100
	Three months post training Skill 5e : Does circulatory status assesment includes capillary refill time
			Frequency	Percent	Valid Percent	Cumulative Percent
	Valid	No	12	80	80	80
		Yes	3	20	20	100
		Total	15	100	100
	Three months post training Skill 6 : Temperature measurnment
			Frequency	Percent	Valid Percent	Cumulative Percent
	Valid	No	14	93.3333	93.3333	93.3333
		Yes	1	6.66667	6.66667	100
		Total	15	100	100
	Three months post training Skill 7 : Pain assesment
			Frequency	Percent	Valid Percent	Cumulative Percent
	Valid	No	11	73.3333	73.3333	73.3333
		Yes	4	26.6667	26.6667	100
		Total	15	100	100
	Three months post training Skill 8 : Neurological assesment AVPU
			Frequency	Percent	Valid Percent	Cumulative Percent
	Valid	No	7	46.6667	46.6667	46.6667
		Yes	8	53.3333	53.3333	100
		Total	15	100	100
	Three months post training Skill 9 : Does the nurse document the triage anywhere
			Frequency	Percent	Valid Percent	Cumulative Percent
	Valid	No	2	13.3333	13.3333	13.3333
		Yes	13	86.6667	86.6667	100
		Total	15	100	100
	Three months post training Skill 10 : Does re-assesment on regular basis of those patients who are waiting
			Frequency	Percent	Valid Percent	Cumulative Percent
	Valid	No	9	60	60	60
		Yes	6	40	40	100
		Total	15	100	100
