# Supplementary material for: Effect of triage training on the knowledge application and practice improvement among the practicing nurses of the emergency departments of the National Referral Hospitals, 2018; a pre-post study in Asmara, Eritrea
Source: BMC Emerg Med. 2022 Dec 2;22:190. doi: 10.1186/s12873-022-00755-w (PMC9719223; doi:10.1186/s12873-022-00755-w)
Supplement: Supplementary file 8 — Additional file 8. [file 12873_2022_755_MOESM8_ESM.xlsx]

## Sheet: Sheet1
	Analysis to compare to skill at the two times periods
	NPar Tests
	Descriptive Statistics
		N	Mean	Std. Deviation	Minimum	Maximum
	SkillPre	15	6.73333	2.40436	5	13
	Skillpost	15	8.6	3.2249	3	15
	Wilcoxon Signed Ranks Test
	Ranks
			N	Mean Rank	Sum of Ranks
	Skillpost - SkillPre	Negative Ranks	2a	9	18
		Positive Ranks	11b	6.63636	73
		Ties	2c
		Total	15
	a. Skillpost < SkillPre
	b. Skillpost > SkillPre
	c. Skillpost = SkillPre
	Test Statisticsa
		Skillpost - SkillPre
	Z	-1.931b
	Asymp. Sig. (2-tailed)	0.0534446
	a. Wilcoxon Signed Ranks Test
	b. Based on negative ranks.
